# Supplementary material for: Isolation and Characterization of Novel Pueroside B Isomers and Other Bioactive Compounds from Pueraria lobata Roots: Structure Elucidation, α-Glucosidase, and α-Amylase Inhibition Studies
Source: Int J Mol Sci. 2024 Sep 4;25(17):9602. doi: 10.3390/ijms25179602 (PMC11395397; doi:10.3390/ijms25179602)
Supplement: Supplementary file 1 [file ijms-25-09602-s001.zip]

Archive with 1 entries (1 files):
- ijms-3155629-supplementary.pdf
